# Supplementary material for: Transdiagnostic and Disorder-Level Genome-Wide Association Studies Enhance Precision of Substance Use and Psychiatric Genetic Risk Profiles in African and European Ancestries
Source: Biol Psychiatry. Author manuscript; Available in PMC 2026 Apr 17. (PMC13088903; doi:10.1016/j.biopsych.2025.04.021)
Supplement: 2 [file NIHMS2161994-supplement-2.xlsx]

## Sheet: Contents
Table of Contents
Supplementary Table 1	Psychiatric GWAS cohorts in European ancestry
Supplementary Table 2	Substance use disorder GWAS cohorts in European ancestry
Supplementary Table 3	Psychiatric GWAS cohorts in African ancestry
Supplementary Table 4	Substance use disorder GWAS cohorts in African ancestry
Supplementary Table 5	LDSC genetic correlations between summary statistics used in MTAG of anxiety disorders
Supplementary Table 6	Q SNPs identified by first-order SUD factor GWAS in European ancestry
Supplementary Table 7	Q SNPs identified by first-order psychotic factor GWAS in European ancestry
Supplementary Table 8	Q SNPs identified by first-order mood disorders factor GWAS in European ancestry
Supplementary Table 9	Q SNPs identified by second-order SUD and Psychotic factor GWAS in European ancestry
Supplementary Table 10	Q SNPs identified by second-order SUD and mood disorders factor GWAS in European ancestry
Supplementary Table 11	Genetic correlations between summary statistics used in European ancestry analysis
Supplementary Table 12	Genetic correlations between summary statistics used in African ancestry analysis
Supplementary Table 13	Exploratory factor analysis results and fit statistics for European ancestry first-order models
Supplementary Table 14	Confirmatory factor analysis results and fit statistics for European ancestry first-order models
Supplementary Table 15	Lead SNPs identified by first-order SUD factor GWAS in European ancestry
Supplementary Table 16	Lead SNPs identified by first-order psychotic factor GWAS in European ancestry
Supplementary Table 17	Lead SNPs identified by first-order mood disorders factor GWAS in European ancestry
Supplementary Table 18	Finemapping of first novel mood/anxiety disorder locus
Supplementary Table 19	Finemapping of second novel mood/anxiety disorder locus
Supplementary Table 20	Top PheWAS hits for European ancestry SUD factor in Penn Medicine BioBank
Supplementary Table 21	Top PheWAS hits for European ancestry psychotic disorders factor in Penn Medicine BioBank
Supplementary Table 22	Top PheWAS hits for European ancestry mood disorders factor in Penn Medicine BioBank
Supplementary Table 23	Exploratory factor analysis results and fit statistics for African ancestry first-order models
Supplementary Table 24	Confirmatory factor analysis results and fit statistics for African ancestry first-order models
Supplementary Table 25	Top PheWAS hits for African ancestry SUD factor in Penn Medicine BioBank
Supplementary Table 26	Top PheWAS hits for African ancestry psychiatric factor in Penn Medicine BioBank
Supplementary Table 27	Confirmatory factor analysis results and fit statistics for European ancestry second-order models
Supplementary Table 28	Lead SNPs identified by second-order SUD and Psychotic factor GWAS in European ancestry
Supplementary Table 29	Lead SNPs identified by second-order SUD and mood disorders GWAS in European ancestry
Supplementary Table 30	Top PheWAS hits for second-order European ancestry SUD and psychotic disorders factor in Penn Medicine BioBank
Supplementary Table 31	Top PheWAS hits for second-order European ancestry SUD and mood disorders factor in Penn Medicine BioBank
Supplementary Table 32	Confirmatory factor analysis results and fit statistics for African ancestry second-order models
Supplementary Table 33	Top PheWAS hits for African ancestry second-order factor in Penn Medicine BioBank
Supplementary Table 34	Lead SNPs identified in tobacco use disorder GWAS-by-subtraction models
Supplementary Table 35	Lead SNPs identified in schizophrenia GWAS-by-subtraction models
Supplementary Table 36	Lead SNPs identified in bipolar disorder GWAS-by-subtraction models
Supplementary Table 37	Genetic correlations with BIP mediated factor and BIP independent factor
Supplementary Table 38	Genetic correlations with SCZ mediated factor and SCZ independent factor
Supplementary Table 39	Genetic correlations with TUD mediated factor and TUD independent factor

## Sheet: ST1
Psychiatric GWAS cohorts in European ancestry
Study name	Cohorts	Study design	Sample size	Phenotype
			(cases/controls)
Als et al., 2023 in Nature Medicine		Case-control	387,429/976,554	Depression
	iPSYCH2015	Case-control	29,158/38,142	ICD-10 F32/F33
	FinnGen	Case-control	28,098/228,817	ICD-10 F32/F33
	Million Veterans Program (MVP)	Case-control	83,810/166,405	ICD-10 F32/F33
	23andMe	Case-control	75,607/213,747	Self-report
	UK Biobank	Case-control	127,552/233,763	Self-reported help-seeking for mental health difficulties
	PGC29 (as reported in Wray et al., 2018; excl. iPSYCH2012)	Case-control	43,204/95,680	Mixture of self-report and register-based
Otowa et al., 2016 in Molecular Psychiatry*		Case-control & factor scores	7016/14745	DSM-based anxiety disorder diagnoses
	Molecular Genetics of Schizophrenia (MGS)	Case-control & factor scores	757/1059	Lifetime DSM-based MDD, GAD, panic attacks, agoraphobia, social phobia, and specific phobia
	PsyCoLaus	Case-control & factor scores	1044/1351	Lifetime DSM-IV-based anxiety disorder diagnoses
	Rotterdam Study	Case-control & factor scores	1112/5459	Past year DSM-IV GAD, panic disorder, agoraphobia, social phobia, and specific phobia
	Study of Health in Pomerania (SHIP)	Case-control & factor scores	581/890	Lifetime DSM-IV depression and anxiety disorder diagnoses
	Queensland Institute of Medical Research (QIMR)	Case-control & factor scores	1611/2544	Lifetime DSM-IV panic disorder, GAD, OCD, agoraphobia, social phobia, and MDD
	Tracking Adolescents' Individual Lives Study (TRAILS)	Case-control & factor scores	390/472	Lifetime DSM-IV GAD, social phobia, specific phobia, panic disorder, agoraphobia, and MDD
	Netherlands Study of Depression and Anxiety (NESDA) & Netherlands Twin Register (NTR)	Case-control	1521/2970	Lifetime DSM-IV GAD, social phobia, panic disorder and/or agoraphobia
Levey et al., 2020 in The American Journal of Psychiatry*	MVP	Continuous trait	N = 175163	GAD-2 scores
Purves et al., 2020 in Molecular Psychiatry*	UK Biobank	Case-control	25,453/58,113	Self-reported lifetime diagnosis of GAD, social phobia, panic disorder, agoraphobia, or specific phobia; or likely GAD based on diagnostic interview
Trubetskoy et al., 2022 in Nature	PGC (76 cohorts, as reported in Trubetskoy et al., 2022)	Case-control	53,386/77,258	Schizophrenia, various: consensus diagnosis, research diagnostic interview, review of medical records, or mixed strategy
Mullins et al., 2021 in Nature Genetics		Case-control	41,917/371,549	Bipolar I or Bipolar II diagnosis
	PGC-BD (52 cohorts included)	Case-control	35,421/55,774	DSM or ICD-10 based diagnosis
	HUNT	Case-control	905/41,914	ICD-9 or ICD-10 diagnosis
	UK Biobank	Case-control	1,454/58,113	ICD-10 diagnosis
	iPSYCH	Case-control	1,758/5,937	ICD-10 diagnosis
	Estonian Biobank	Case-control	407/17,209	ICD-10 diagnosis
	deCODE genetics	Case-control	1,972/192,602	DSM-IV, ICD-9, or ICD-10 diagnosis
*Summary statistics from these 3 studies were jointly analyzed using MTAG to produce the ANX phenotype. See Supplementary Methods for more details.

## Sheet: ST2
Substance use disorder GWAS cohorts in European ancestry
Study name	Cohorts	Study design	Sample size	Phenotype
			(cases/controls)
Zhou et al., 2023, Nature Medicine		Case-control	113,325/639,923	AUD (ICD AUD diagnosis or DSM-IV alcohol dependence)
	MVP	Case-control	80,028/363,113	ICD AUD diagnosis
	FinnGen	Case-control	8,866/209,926	ICD AUD diagnosis
	PGC	Case-control	9,938/30,992	DSM-IV alcohol dependence
	QIMR Australian Genetics of Depression Study	Case-control	6,726/4,467	DSM-IV alcohol dependence
	QIMR Twins	Case-control	2,772/5,630	DSM-IV alcohol dependence
	QIMR Genetics of Bipolar Disorder Study	Case-control	1,287/751	DSM-IV alcohol dependence
	iPSYCH1	Case-control	2,117/13,238	DSM-IV alcohol dependence
	iPSYCH2	Case-control	1,024/5,732	DSM-IV alcohol dependence
	Yale-Penn 3	Case-control	567/1,074	DSM-IV alcohol dependence
Levey et al., 2023, Nature Genetics		Case-control	42,281/843,744	CUD diagnosis
	MVP	Case-control	22,260/423,587	ICD cannabis abuse or dependence diagnosis
	PGC (excl. iPSYCH)	Case-control	14,522/298,941	Lifetime diagnosis of DSM-IV or DSM-III-R cannabis abuse or dependence
	iPSYCH	Case-control	4,733/95,657	ICD-10 cannabis abuse or dependence diagnosis
	Yale-Penn 3	Case-control	310/1,471	DSM-IV cannabis abuse or dependence diagnosis
	MGH Partners BioBank	Case-control	456/24,088	ICD cannabis abuse or dependence diagnosis
Toikumo et al., 2024, Nature Human Behavior		Case-control	163,734/331,271	ICD TUD diagnosis
	Vanderbilt University Biobank (BioVU)	Case-control	7,167/39,738	ICD TUD diagnosis
	Mass General Brigham Biobank (MGBB)	Case-control	6,708/15,560	ICD TUD diagnosis
	Penn Medicine BioBank (PMBB)	Case-control	3,088/25,911	ICD TUD diagnosis
	MVP	Case-control	146,771/250,062	ICD TUD diagnosis
Kember et al., 2022 in Nature Neuroscience	MVP	Case-control	31,473/394,471	ICD OUD diagnosis

## Sheet: ST3
Psychiatric GWAS cohorts in African ancestry
Study name	Cohorts	Study design	Sample size	Phenotype
			(cases/controls)
Bigdeli et al., 2021 in Schizophrenia Bulletin		Case-control	7,509/8,612	DSM-IV Schizophrenia diagnosis
	Cooperative Studies Program (CSP #572)	Case-control	1,683/4,669
	GPC	Case-control	3,486/2,470
	GPC/COGS	Case-control	616/362
	GPC/MGS	Case-control	1,724/1,111
Bigdeli et al., 2021 in Schizophrenia Bulletin		Case-control	3,027/8,097	DSM-IV Bipolar I Disorder diagnosis
	Cooperative Studies Program (CSP #572)	Case-control	1,037/4,669	DSM-IV Bipolar I Disorder diagnosis
	GPC	Case-control	1,641/2,470	DSM-IV Bipolar I Disorder diagnosis
	Bipolar Genome Study (BiGS)	Case-control	349/958	DSM-IV Bipolar I Disorder diagnosis
Levey et al., 2021 in Nature Neuroscience	MVP	Case-control	25,843/33,757	ICD diagnosis of MDD
Levey et al., 2020 in The American Journal of Psychiatry	MVP	Continuous trait	24448	GAD-2 score

## Sheet: ST4
Substance use disorder GWAS cohorts in African ancestry
Study name	Cohorts	Study design	Sample size	Phenotype
			(cases/controls)
Kember et al., 2023, American Journal of Psychiatry	MVP	Case-control	25,012/52,313	AUD (ICD AUD diagnosis)
Toikumo et al., 2024, Nature Human Behavior		Case-control	45,465/68,955	ICD TUD diagnosis
	PMBB	Case-control	1,722/8,366	ICD TUD diagnosis
	MVP	Case-control	43,743/60,589	ICD TUD diagnosis
Kember et al., 2022 in Nature Neuroscience	MVP	Case-control	8,968/79,530	ICD OUD diagnosis
Levey et al., 2023, Nature Genetics		Case-control	19,065/104,143	CUD diagnosis
	MVP	Case-control	14,946/97,580	ICD cannabis abuse or dependence diagnosis
	PGC (excl. iPSYCH)	Case-control	3,848/5,897	Lifetime diagnosis of DSM-IV or DSM-III-R cannabis abuse or dependence
	Yale-Penn 3	Case-control	271/666	DSM-IV cannabis abuse or dependence diagnosis

## Sheet: ST5
LDSC genetic correlations between summary statistics used in MTAG of anxiety disorders
	GAD, case-control phenotype (Otowa et al. 2016)	Lifetime Anxiety Disorder (Purves et al. 2019)	GAD2 (Levey et al., 2020)
GAD, case-control phenotype (Otowa et al. 2016)	-	0.7429 (0.1074)	0.7309 (0.1049)
Lifetime Anxiety Disorder (Purves et al. 2019)	0.7429 (0.1074)	-	0.5798 (0.0528)
GAD2 (Levey et al., 2020)	0.7309 (0.1049)	0.5798 (0.0528)	-
Genetic correlations were computed using LDSC as implemented in GenomicSEM-0.0.5c. Values are reported as genetic correlation with standard error in parentheses.

## Sheet: ST6
Q SNPs identified by first-order substance use disorder factor GWAS in European ancestry
CHR	F	SNP	BP	P	chisq_pval	TOTAL	NSIG	S05	S01	S001	S0001	SP2	univariate AUD GWAS p-value	univariate OUD GWAS p-value	univariate CanUD GWAS p-value	univariate TUD GWAS p-value
4	1	rs56109716	100284798	1.74e-27	5.0745e-29	12	0	0	0	0	12	rs2298753(1),rs3910713(1),rs62307295(1),rs35189763(1),rs62307318(1),rs34178057(1),rs17526590(1),rs17586023(1),rs17586163(1),rs11499823(1),rs78744403(1),rs11499828(1)	2.055e-42	0.33296	0.7286	0.2023
3	1	rs11710434	49346130	5.53e-23	1.26876e-33	333	0	0	0	11	322	rs6796790(1),rs14018(1),rs3774628(1),rs6766238(1),rs7429596(1),rs9859473(1),rs9284885(1),rs4974088(1),rs7623023(1),rs7611358(1),rs4974084(1),rs12715430(1),rs11705737(1),rs11707968(1),rs9864243(1),rs7372883(1),rs7628719(1),rs4974082(1),rs4974083(1),rs7434187(1),rs6446204(1),rs6446205(1),rs6414613(1),rs7100(1),rs3087866(1),rs6414614(1),rs4974081(1),rs9810318(1),rs6787808(1),rs6798112(1),rs13099075(…	9.065e-14	0.00741871	2.086e-11	4.086e-15
11	1	rs9919557	112877408	3.49e-19	1.68256e-31	18	0	0	0	0	18	rs4466874(1),rs4479020(1),rs7115165(1),rs7108081(1),rs4381397(1),rs4144892(1),rs1940702(1),rs10891487(1),rs1940701(1),rs723599(1),rs7127930(1),rs1940697(1),rs9919670(1),rs7113596(1),rs999851(1),rs1940733(1),rs9919620(1),rs7926312(1)	1.304e-10	1.59028e-07	9.416e-09	1.627e-11
9	1	rs7852933	127932402	3.8e-18	4.95145e-33	73	0	0	0	0	73	rs12552010(1),rs10818999(1),rs7855903(1),rs10760379(1),rs10986466(1),rs10986467(1),rs3814132(1),rs12375547(1),rs11791724(1),rs2067553(1),rs7850013(1),rs7869807(1),rs4838230(1),rs1999589(1),rs10819001(1),rs10986471(1),rs1058540(1),rs640052(1),rs1808932(1),rs622280(1),rs10121557(1),rs827431(1),rs588362(1),rs634232(1),rs10819004(1),rs634710(1),rs827428(1),rs7032606(1),rs4838236(1),rs628448(1),rs7041…	1.785e-09	7.26736e-07	3.236e-10	1.078e-10
1	1	rs7547059	73848537	1.18e-17	8.57476e-36	507	0	0	0	0	507	rs12401308(1),rs12132492(1),rs12136682(1),rs12122377(1),rs11210100(1),rs4409593(1),rs4328030(1),rs35531383(1),rs4344272(1),rs66820357(1),rs6694433(1),rs12044276(1),rs12405997(1),rs4233096(1),rs12137741(1),rs12118981(1),rs7516446(1),rs34477433(1),rs4344273(1),rs12118352(1),rs12126618(1),rs12119161(1),rs11210105(1),rs6424508(1),rs10889999(1),rs11210108(1),rs12134234(1),rs12127938(1),rs12143820(1),r…	6.155e-09	0.00207267	5.152e-07	5.1e-20
6	1	rs35984974	27410422	4.65e-14	9.855e-32	180	0	0	0	0	180	rs72839477(1),rs28360634(1),rs67859638(1),rs35120058(1),rs13218537(1),rs13196692(1),rs34953377(1),rs66841633(1),rs34150729(1),rs34071253(1),rs13191474(1),rs13195040(1),rs41269265(1),rs34613987(1),rs67240003(1),rs7749305(1),rs34864796(1),rs58616630(1),rs34573979(1),rs6904596(1),rs13195636(1),rs35848276(1),rs34965299(1),rs10484399(1),rs34105070(1),rs13202775(1),rs35715914(1),rs13212093(1),rs3403854…	2.342e-08	2.57106e-06	9.471e-08	8.35e-06
8	1	rs11783093	27425349	1.3e-12	4.48471e-51	13	0	0	0	0	13	rs11778371(1),rs11780471(1),rs7839435(1),rs2741354(1),rs11776293(1),rs11780592(1),rs11780834(1),rs60056423(1),rs66969288(1),rs7812347(1),rs9331905(1),rs867232(1),rs76863263(1)	0.0004437	0.518929	1.28e-13	1.277e-23
13	1	rs7992016	55695261	1.66e-12	1.03176e-30	102	0	0	0	0	102	rs112611306(1),rs9536961(1),rs2050723(1),rs12874052(1),rs7994312(1),rs7999502(1),rs9563286(1),rs12872043(1),rs3904913(1),rs12865343(1),rs34536535(1),rs34743478(1),rs11148329(1),rs7322089(1),rs2182043(1),rs2182044(1),rs4580037(1),rs9569207(1),rs9569208(1),rs9569209(1),rs34284484(1),rs59790854(1),rs12877106(1),rs67255119(1),rs7337810(1),rs66489536(1),rs4885708(1),rs2316646(1),rs9569216(1),rs3936206…	3.31e-07	0.126382	5.482e-06	9.083e-12
1	1	rs1526480	91209986	1.77e-11	1.08407e-29	0	0	0	0	0	0	NONE	2.025e-06	0.0969086	5.906e-10	8.834e-07
3	1	rs10934272	114151511	7.14e-11	1.27908e-31	5	0	0	0	0	5	rs2722019(1),rs9840030(1),rs9882269(1),rs13067741(1),rs6438208(1)	6.545e-06	0.397024	6.265e-05	3.464e-13
2	1	rs264919	104271686	9.99e-11	4.74484e-29	80	0	0	0	0	80	rs817225(1),rs266072(1),rs266073(1),rs1368551(1),rs266061(1),rs266048(1),rs266049(1),rs197451(1),rs1836054(1),rs11677228(1),rs11677232(1),rs13395153(1),rs7570677(1),rs4380263(1),rs1040123(1),rs6761396(1),rs6751705(1),rs6543211(1),rs7371212(1),rs6543214(1),rs6543215(1),rs1514998(1),rs4369880(1),rs7573399(1),rs17336454(1),rs4283441(1),rs7605491(1),rs7564071(1),rs1839893(1),rs1839892(1),rs10210222(1…	1.485e-06	0.0351207	0.008313	1.8e-11
3	1	rs143311886	49621367	1.66e-10	2.67081e-30	8	0	0	0	0	8	rs111271782(1),rs73088161(1),rs73074830(1),rs73074855(1),rs73077107(1),rs73079003(1),rs73079014(1),rs34484573(1)	2.954e-05	0.0151841	3.809e-06	5.088e-11
6	1	rs1799971	154360797	2.95e-10	3.71264e-31	0	0	0	0	0	0	NONE	3.123e-06	7.68463e-13	0.1594	3.44e-05
3	1	rs11921010	85434260	3.13e-10	4.24804e-30	325	0	0	0	2	323	rs28732378(1),rs62253107(1),rs10511087(1),rs1368742(1),rs1991872(1),rs12637798(1),rs12638482(1),rs62250685(1),rs11918899(1),rs1549979(1),rs4856569(1),rs2053108(1),rs6808400(1),rs60311538(1),rs7636243(1),rs7650284(1),rs7638953(1),rs35894540(1),rs2326309(1),rs2326310(1),rs1865250(1),rs1433708(1),rs7609594(1),rs35827242(1),rs2217720(1),rs9863488(1),rs11929525(1),rs1821351(1),rs12637461(1),rs1865252(…	5.434e-09	0.00256326	4.134e-08	0.3343
11	1	rs7110786	95656648	6.18e-10	1.19129e-29	1	0	0	0	0	1	rs523934(1)	0.0001466	0.000374822	2.133e-05	4.575e-10
15	1	rs2666550	47917976	9.53e-09	1.7344e-31	20	0	0	2	3	15	rs989652(1),rs1623020(1),rs1035702(1),rs1797229(1),rs1797227(1),rs1435746(1),rs28505872(1),rs1435749(1),rs28533540(1),rs11633288(1),rs2060509(1),rs28703303(1),rs8043206(1),rs12900091(1),rs1898110(1),rs11070597(1),rs1435758(1),rs11635423(1),rs10851456(1),rs1369643(1)	0.0002087	0.231263	0.004632	6.995e-15
11	1	rs11231726	63987339	2.26e-08	8.01876e-30	22	0	0	0	0	22	rs683996(1),rs646384(1),rs651359(1),rs632603(1),rs56207008(1),rs2186572(1),rs17773078(1),rs12417635(1),rs11231710(1),rs59198765(1),rs56311067(1),rs11607903(1),rs76653616(1),rs112275221(1),rs2005272(1),rs7941773(1),rs3862371(1),rs55970968(1),rs7109921(1),rs1011219(1),rs11600628(1),rs11605193(1)	6.652e-05	0.0102512	3.976e-05	6.139e-05
Q SNP filtering performed as described in Supplementary Methods. LD clumping is performed using --clump command in plink1.90 software per the parameters detailed in Supplementary Methods. CHR (Chromosome) and BP (Base-pair position) correspond to NCBI GRCh37 build. "Univariate GWAS p-value" columns refer to the p-value of that particular lead SNP in the corresponding input univariate GWAS.

## Sheet: ST7
Q SNPs identified by first-order psychotic factor GWAS in European ancestry
CHR	F	SNP	BP	P	chisq_pval	TOTAL	NSIG	S05	S01	S001	S0001	SP2	univariate BIP GWAS p-value	univariate SCZ GWAS p-value
6	1	rs13195636	27509493	2.61e-36	1.64243e-30	246	0	0	0	0	246	rs66488313(1),rs57440165(1),rs35565446(1),rs72839445(1),rs13207082(1),rs56114371(1),rs72839477(1),rs28360634(1),rs67859638(1),rs35120058(1),rs13218537(1),rs13196692(1),rs34953377(1),rs66841633(1),rs34150729(1),rs34071253(1),rs35984974(1),rs13191474(1),rs13195040(1),rs41269265(1),rs34613987(1),rs67240003(1),rs7749305(1),rs34864796(1),rs58616630(1),rs6904596(1),rs35848276(1),rs34965299(1),rs1048439…	3.057e-13	6.546e-40
1	1	rs12129573	73768366	3.21e-16	1.24917e-34	554	0	0	0	0	554	rs2901713(1),rs6657272(1),rs12401308(1),rs1917882(1),rs12132492(1),rs12143796(1),rs12136682(1),rs12122377(1),rs7516673(1),rs11210100(1),rs6667006(1),rs4409593(1),rs4328030(1),rs4649972(1),rs35531383(1),rs4344272(1),rs12724536(1),rs12042865(1),rs6694433(1),rs12044276(1),rs12405997(1),rs4233096(1),rs12137741(1),rs12118981(1),rs7516446(1),rs34477433(1),rs4344273(1),rs12118352(1),rs12097442(1),rs1212…	9.397e-05	2.282e-18
15	1	rs2456020	78868398	1.83e-13	3.89971e-36	102	0	0	1	11	90	rs2656055(1),rs2568497(1),rs2568499(1),rs2656056(1),rs1394371(1),rs2656070(1),rs17483548(1),rs17405217(1),rs2938671(1),rs17483721(1),rs55983731(1),rs2568490(1),rs2915695(1),rs2089162(1),rs2568493(1),rs2656074(1),rs7181486(1),rs2656073(1),rs17483929(1),rs56219465(1),rs2958719(1),rs2656072(1),rs2656069(1),rs2656065(1),rs2568485(1),rs2568483(1),rs2009746(1),rs2938674(1),rs4887057(1),rs28480606(1),rs…	0.00101	1.125e-15
1	1	rs653953	44083015	1.11e-11	5.38647e-28	90	0	0	0	1	89	rs2842189(1),rs2782640(1),rs951740(1),rs2782641(1),rs2842188(1),rs2819334(1),rs2819335(1),rs2842187(1),rs2819336(1),rs11580258(1),rs2842185(1),rs2842178(1),rs11210869(1),rs61769611(1),rs943513(1),rs1887402(1),rs2842171(1),rs552638(1),rs1808730(1),rs3791134(1),rs3791136(1),rs6698389(1),rs61769642(1),rs3791139(1),rs3791140(1),rs501299(1),rs605709(1),rs72673082(1),rs583040(1),rs673253(1),rs56175694(…	0.0001811	6.305e-12
5	1	rs7444594	60534659	1.63e-10	7.55405e-28	5	0	0	0	0	5	rs4700393(1),rs10077663(1),rs6893642(1),rs159365(1),rs34631(1)	0.01954	4.405e-13
7	1	rs62442924	1989976	1.27e-09	1.59829e-28	14	0	0	2	0	12	rs11769866(1),rs11764159(1),rs11770148(1),rs4719332(1),rs4721142(1),rs10278591(1),rs62436669(1),rs73048106(1),rs12113633(1),rs11767040(1),rs28728306(1),rs73050128(1),rs56259105(1),rs56180486(1)	4.155e-06	1.498e-07
12	1	rs4766428	110723245	3.46e-09	1.3356e-29	7	4	0	0	0	3	rs28764794(1),rs7976889(1),rs3759384(1)	0.6004	3.931e-17
11	1	rs102275	61557803	5.3e-09	4.10345e-29	34	0	0	0	0	34	rs174529(1),rs174533(1),rs174537(1),rs102274(1),rs174538(1),rs4246215(1),rs174541(1),rs174544(1),rs174546(1),rs174547(1),rs174549(1),rs174550(1),rs174553(1),rs174554(1),rs174555(1),rs174556(1),rs174562(1),rs174564(1),rs28456(1),rs174567(1),rs174568(1),rs99780(1),rs1535(1),rs174574(1),rs174576(1),rs174577(1),rs174580(1),rs174581(1),rs174583(1),rs174584(1),rs174592(1),rs174594(1),rs174601(1),rs9738…	6.195e-13	0.002514
11	1	rs7117514	70544937	1.54e-08	7.93392e-28	7	1	1	0	3	2	rs471931(1),rs11237113(1),rs10899361(1),rs12575685(1),rs11237165(1)	8.002e-10	0.0003369
Q SNP filtering performed as described in Supplementary Methods. LD clumping is performed using --clump command in plink1.90 software per the parameters detailed in Supplementary Methods. CHR (Chromosome) and BP (Base-pair position) correspond to NCBI GRCh37 build. "Univariate GWAS p-value" columns refer to the p-value of that particular lead SNP in the corresponding input univariate GWAS.

## Sheet: ST8
Q SNPs identified by first-order mood disorders factor GWAS in European ancestry
CHR	F	SNP	BP	P	chisq_pval	TOTAL	NSIG	S05	S01	S001	S0001	SP2	univariate MDD GWAS p-value	univariate ANX GWAS p-value
6	1	rs36092177	28357807	6.51e-19	2.42613e-30	248	0	4	2	0	242	rs9467713(1),rs57440165(1),rs35565446(1),rs72839445(1),rs13207082(1),rs56114371(1),rs72839477(1),rs28360634(1),rs67859638(1),rs35120058(1),rs13218537(1),rs13196692(1),rs34953377(1),rs66841633(1),rs34150729(1),rs34071253(1),rs35984974(1),rs13191474(1),rs13195040(1),rs41269265(1),rs34613987(1),rs67240003(1),rs7749305(1),rs34864796(1),rs58616630(1),rs6904596(1),rs13195636(1),rs35848276(1),rs34965299…	2.862e-21	7.16882e-07
1	1	rs7523829	73758117	2.54e-16	4.03242e-30	553	0	0	0	0	553	rs2901713(1),rs10889994(1),rs6657272(1),rs12401308(1),rs1917882(1),rs11210080(1),rs12132492(1),rs12143796(1),rs61774086(1),rs12136682(1),rs12122377(1),rs7516673(1),rs11210100(1),rs6667006(1),rs4409593(1),rs4328030(1),rs35531383(1),rs4344272(1),rs4233093(1),rs12724536(1),rs12042865(1),rs6694433(1),rs12044276(1),rs12405997(1),rs4233096(1),rs12137741(1),rs12118981(1),rs7516446(1),rs34477433(1),rs434…	2.949e-16	8.27278e-07
10	1	rs1021363	106610839	1.44e-14	1.90291e-28	6	0	0	0	0	6	rs1021362(1),rs2491376(1),rs2451497(1),rs2451499(1),rs2451500(1),rs728423(1)	4.925e-19	0.0007773
3	1	rs7617480	49210732	1.9e-14	9.28948e-33	400	0	0	0	26	374	rs4858830(1),rs6442129(1),rs10865953(1),rs6796790(1),rs6442131(1),rs14018(1),rs3774628(1),rs6766238(1),rs7429596(1),rs11705888(1),rs7627404(1),rs9859473(1),rs7653459(1),rs7611628(1),rs9876848(1),rs9311430(1),rs9879978(1),rs9682444(1),rs9835307(1),rs9755490(1),rs13078308(1),rs9284885(1),rs9311434(1),rs9830636(1),rs7430501(1),rs10780033(1),rs9840684(1),rs9754878(1),rs4974088(1),rs12493289(1),rs6446…	2.111e-17	0.00028846
11	1	rs2734833	113292920	2.22e-13	9.42724e-29	22	0	0	0	0	22	rs2242591(1),rs6278(1),rs1079595(1),rs2283265(1),rs2734838(1),rs2734837(1),rs2075654(1),rs1962262(1),rs11608185(1),rs1076563(1),rs1116313(1),rs1079598(1),rs1079597(1),rs1125394(1),rs2471857(1),rs12798900(1),rs7131465(1),rs2471851(1),rs7103679(1),rs7122246(1),rs7350522(1),rs12364051(1)	3.73e-15	0.00032272
11	1	rs4466874	112861434	2.56e-13	3.91856e-31	18	0	0	0	0	18	rs7115165(1),rs7108081(1),rs4381397(1),rs4144892(1),rs1940702(1),rs10891487(1),rs1940701(1),rs723599(1),rs7127930(1),rs1940697(1),rs9919670(1),rs9919557(1),rs7113596(1),rs999851(1),rs1940733(1),rs9919620(1),rs7926312(1),rs1836799(1)	3.133e-10	1.02723e-07
9	1	rs10973260	37232221	2.7e-12	3.81661e-29	56	0	0	0	0	56	rs62533745(1),rs10973194(1),rs10973196(1),rs10973197(1),rs112837227(1),rs12377062(1),rs67777578(1),rs10973206(1),rs10973207(1),rs62535671(1),rs10973213(1),rs10973223(1),rs12376809(1),rs10973224(1),rs60982236(1),rs56401530(1),rs57951651(1),rs10973228(1),rs10973229(1),rs2068020(1),rs10973232(1),rs10973233(1),rs17486983(1),rs10814512(1),rs12380367(1),rs10973240(1),rs62535712(1),rs10814514(1),rs62535…	4.329e-14	0.000589359
1	1	rs2815752	72812440	1.44e-11	4.87303e-28	8	0	0	0	0	8	rs2492971(1),rs4649955(1),rs2815766(1),rs1373914(1),rs782240(1),rs782242(1),rs782221(1),rs61771778(1)	8.774e-19	0.0656322
7	1	rs11769866	1860980	6.35e-11	2.96453e-28	16	0	0	0	0	16	rs11770148(1),rs4719331(1),rs4719332(1),rs7788921(1),rs7791637(1),rs4721142(1),rs10278591(1),rs62436669(1),rs73048106(1),rs12113633(1),rs11767040(1),rs28728306(1),rs73050128(1),rs56093134(1),rs56259105(1),rs62442924(1)	7.598e-15	0.0163546
6	1	rs6926142	27395764	3.83e-10	1.69608e-28	2	0	0	0	0	2	rs34185469(1),rs2893916(1)	7.79e-12	0.00279799
3	1	rs6441859	44625897	2.7e-09	5.19677e-28	61	0	0	0	0	61	rs4334678(1),rs9868960(1),rs6761985(1),rs4416416(1),rs6441852(1),rs6809619(1),rs6441855(1),rs2372775(1),rs1010031(1),rs13081859(1),rs13070879(1),rs13071218(1),rs6808641(1),rs6768789(1),rs11718098(1),rs2034475(1),rs11719869(1),rs6773415(1),rs11707572(1),rs6441858(1),rs10212298(1),rs9867464(1),rs13100919(1),rs9833370(1),rs9311360(1),rs13099991(1),rs11707533(1),rs13060513(1),rs6800701(1),rs2009644(1…	9.838e-13	0.0325433
3	1	rs57648519	49813169	3.1e-09	1.8379e-28	208	0	0	0	30	178	rs34759087(1),rs6774721(1),rs73088122(1),rs111271782(1),rs7623687(1),rs73088161(1),rs73073007(1),rs111327216(1),rs7638643(1),rs73074830(1),rs73074855(1),rs143311886(1),rs73077107(1),rs9882740(1),rs3197999(1),rs6785549(1),rs11716575(1),rs11709680(1),rs4855841(1),rs4855867(1),rs11130218(1),rs11130219(1),rs34614773(1),rs4855850(1),rs3811695(1),rs7634902(1),rs1049256(1),rs7649348(1),rs9876508(1),rs98…	1.216e-10	0.00334199
3	1	rs9813513	16856682	9.18e-09	2.34239e-28	3	0	0	2	1	0	rs2347655(1),rs11928330(1),rs11128810(1)	2.427e-10	0.00635062
7	1	rs1548461	117567576	1.23e-08	1.94226e-28	0	0	0	0	0	0	NONE	4.836e-10	0.00492222
Q SNP filtering performed as described in Supplementary Methods. LD clumping is performed using --clump command in plink1.90 software per the parameters detailed in Supplementary Methods. CHR (Chromosome) and BP (Base-pair position) correspond to NCBI GRCh37 build. "Univariate GWAS p-value" columns refer to the p-value of that particular lead SNP in the corresponding input univariate GWAS.

## Sheet: ST9
Q SNPs identified by second-order SUD and Psychotic factor GWAS in European ancestry
CHR	F	SNP	BP	P	TOTAL	NSIG	S05	S01	S001	S0001	SP2	first-order SUD factor GWAS p-value	first-order psychotic factor GWAS p-value
7	1	rs58120505	2029867	2.1e-21	2	0	0	0	0	2	rs12668848(1),rs10479762(1)	0.0825494	8.11221e-24
6	1	rs13220522	26316295	1.74e-16	731	0	0	10	56	665	rs148149244(1),rs115578938(1),rs78712602(1),rs76152345(1),rs77482156(1),rs77042011(1),rs80331120(1),rs77006546(1),rs76798435(1),rs77914161(1),rs77951490(1),rs115949281(1),rs76266945(1),rs74548903(1),rs6940230(1),rs74979580(1),rs74983924(1),rs75672316(1),rs138739848(1),rs78252389(1),rs116090114(1),rs79249301(1),rs76426173(1),rs2744301(1),rs116418977(1),rs215011(1),rs2328887(1),rs9295661(1),rs34991…	0.000703298	2.16939e-29
6	1	rs652888	31851234	3.08e-12	48	0	1	3	5	39	rs2233980(1),rs3094222(1),rs3130976(1),rs3130985(1),rs3130557(1),rs3132541(1),rs3130562(1),rs3132566(1),rs9267488(1),rs1800628(1),rs3130063(1),rs3131383(1),rs3101018(1),rs3131381(1),rs3131380(1),rs1144708(1),rs3132445(1),rs3117574(1),rs3131378(1),rs3117575(1),rs707939(1),rs3117576(1),rs3117577(1),rs1008438(1),rs521977(1),rs553108(1),rs501942(1),rs614549(1),rs2736428(1),rs497309(1),rs2734335(1),rs…	0.0437107	1.3181e-18
12	1	rs10774034	2330458	1.23e-10	76	0	0	0	0	76	rs11062145(1),rs2283287(1),rs2283288(1),rs2238045(1),rs2238046(1),rs2238047(1),rs2238048(1),rs61909095(1),rs7133502(1),rs7308351(1),rs2239018(1),rs2238049(1),rs2238050(1),rs2238052(1),rs2098013(1),rs10774032(1),rs10459125(1),rs2239019(1),rs2239020(1),rs2239021(1),rs2239022(1),rs2239023(1),rs2239024(1),rs2239025(1),rs2239026(1),rs2239027(1),rs10848627(1),rs10848628(1),rs12422554(1),rs4765668(1),rs…	7.10766e-07	5.12847e-23
Q SNP filtering performed as described in Supplementary Methods. LD clumping is performed using --clump command in plink1.90 software per the parameters detailed in Supplementary Methods. CHR (Chromosome) and BP (Base-pair position) correspond to NCBI GRCh37 build. "first-order GWAS p-value" columns refer to the p-value of that particular lead SNP in the corresponding input first-order common fac…

[truncated: 30 more sheets: ST10, ST11, ST12, ST13, ST14, ST15, ST16, ST17, ST18, ST19, ST20, ST21, ST22, ST23, ST24, ST25, ST26, ST27, ST28, ST29 …]
